# Supplementary material for: Investigation of Lipoproteins Oxidation Mechanisms by the Analysis of Lipid Hydroperoxide Isomers
Source: Antioxidants (Basel). 2021 Oct 12;10(10):1598. doi: 10.3390/antiox10101598 (PMC8533262; doi:10.3390/antiox10101598)
Supplement: Supplementary file 1 [file antioxidants-10-01598-s001.zip]

Archive with 1 entries (1 files):
- antioxidants-1393889-supplementary.pdf
